# Supplementary material for: Aedes aegypti Shows Increased Susceptibility to Zika Virus via Both In Vitro and In Vivo Models of Type II Diabetes
Source: Viruses. 2022 Mar 23;14(4):665. doi: 10.3390/v14040665 (PMC9024453; doi:10.3390/v14040665)
Supplement: Supplementary file 1 [file viruses-14-00665-s001.zip]

Archive with 1 entries (1 files):
- viruses-1591434-supplementary.pdf
